# Supplementary material for: Current Status and Clinical Characteristics of Familial Hypercholesterolemia Patients in Korea: A Multicenter, Real-World Experience
Source: Diagnostics (Basel). 2025 Dec 1;15(23):3062. doi: 10.3390/diagnostics15233062 (PMC12691502; doi:10.3390/diagnostics15233062)
Supplement: Supplementary file 1 [file diagnostics-15-03062-s001.zip]

Archive with 1 entries (1 files):
- diagnostics-3994682-supplementary.pdf
